# Supplementary material for: Carotene hydroxylase DcCYP97A3 affects carotenoid metabolic flow and taproot color by influencing the conversion of α-carotene to lutein in carrot
Source: Hortic Res. 2025 Feb 18;12(6):uhaf054. doi: 10.1093/hr/uhaf054 (PMC12017800; doi:10.1093/hr/uhaf054)
Supplement: Web_Material_uhaf054 [file web_material_uhaf054.zip]

Archive with 2 entries (2 files):
- 20250127 Supplemental Figures sub.pdf
- Supplemental Tables.xlsx
