# Supplementary material for: Carotene hydroxylase DcCYP97A3 affects carotenoid metabolic flow and taproot color by influencing the conversion of α-carotene to lutein in carrot
Source: Hortic Res. 2025 Feb 18;12(6):uhaf054. doi: 10.1093/hr/uhaf054 (PMC12017800; doi:10.1093/hr/uhaf054)
Supplement: Web_Material_uhaf054 [file web_material_uhaf054.zip › Supplemental Tables.xlsx]

## Sheet: Supplemental Table 1
Supplemental Table 1. Qualitative and quantitative examination of the carotenoids in E. coli cotransformed with pACCRT-EIB and pET-DcLCYE+DcLCYB2.
Number	Compounds	Class	Q1(Da)	Q3(Da)	Molecular Weight	Ion mode	Ionization model	Formula	Retention time (min)	Content (µg·g-1)
1	α-Carotene	Carotenes	537.5	123.2	536.438	positive	[M+H]+	C40H56	5.91	42.0555±1.4123
2	Lycopene	Carotenes	537.4	81	536.438	positive	[M+H]+	C40H56	8.34	12.3407±0.6016
3	γ-Carotene	Carotenes	537.4	177.3	536.438	positive	[M+H]+	C40H56	7.39	0.1689±0.0273
4	β-Carotene	Carotenes	537.6	177.1	536.438	positive	[M+H]+	C40H56	6.27	23.3291±1.1663
5	(E/Z)-Phytoene	Carotenes	545.3	81	544.501	positive	[M+H]+	C40H64	4.91	0.5077±0.0233
6	ε-Carotene	Carotenes	537.6	123.2	536.438	positive	[M+H]+	C40H56	5.5	1.3198±0.1187
7	Lutein	Xanthophylls	551.5	175.4	568.428	positive	[M+H-18]+	C40H56O2	3.93	0.0300±0.0016
8	β-Cryptoxanthin	Xanthophylls	553.5	177.4	552.433	positive	[M+H]+	C40H56O	5.51	1.9115±0.0648
9	8'-apo-beta-Carotenal	Xanthophylls	417.3	325.3	416.638	positive	[M+H]+	C30H40O	4.48	0.0377±0.0041
10	Zeinoxanthin	Xanthophylls	553.5	123.1	552.43	positive	[M+H]+	C40H56O	5.05	0.7949±0.0541
11	Echinenone	Xanthophylls	551.6	203.1	550.9	positive	[M+H]+	C40H54O	5.53	0.0237±0.0018
Q1(Da) represents the molecular weight of parent ions after an electrospray ion source plus ions; Q3(Da) represents the characteristic fragment ion.

## Sheet: Supplemental Table 2
Supplemental Table 2. Qualitative and quantitative examination of the carotenoids in E. coli cotransformed with pACCRT-EIB, pET-DcLCYE+DcLCYB2 and pGEX-DcCYP97A3.
Number	Compounds	Class	Q1(Da)	Q3(Da)	Molecular Weight	Ion mode	Ionization model	Formula	Retention time (min)	Content (µg·g-1)
1	α-Carotene	Carotenes	537.5	123.2	536.438	positive	[M+H]+	C40H56	5.91	32.3386±1.9703
2	Lycopene	Carotenes	537.4	81	536.438	positive	[M+H]+	C40H56	8.34	13.4490±1.1346
3	γ-Carotene	Carotenes	537.4	177.3	536.438	positive	[M+H]+	C40H56	7.39	0.2120±0.0197
4	β-Carotene	Carotenes	537.6	177.1	536.438	positive	[M+H]+	C40H56	6.27	25.7696±1.3366
5	(E/Z)-Phytoene	Carotenes	545.3	81	544.501	positive	[M+H]+	C40H64	4.91	0.4873±0.0576
6	ε-Carotene	Carotenes	537.6	123.2	536.438	positive	[M+H]+	C40H56	5.5	1.3973±0.0212
7	Lutein	Xanthophylls	551.5	175.4	568.428	positive	[M+H-18]+	C40H56O2	3.93	0.0300±0.0019
8	β-Cryptoxanthin	Xanthophylls	553.5	177.4	552.433	positive	[M+H]+	C40H56O	5.51	1.9497±0.1695
9	8'-apo-beta-Carotenal	Xanthophylls	417.3	325.3	416.638	positive	[M+H]+	C30H40O	4.48	0.0237±0.0025
10	Zeinoxanthin	Xanthophylls	553.5	123.1	552.43	positive	[M+H]+	C40H56O	5.05	5.7347±0.2232
11	Echinenone	Xanthophylls	551.6	203.1	550.9	positive	[M+H]+	C40H54O	5.53	0.0216±0.0011
12	Violaxanthin-myristate-caprate	Xanthophylls	965.7	947.8	964.7	positive	[M+H]+	C64H100O6	6.77	0.0118±0.0006
Q1(Da) represents the molecular weight of parent ions after an electrospray ion source plus ions; Q3(Da) represents the characteristic fragment ion.

## Sheet: Supplemental Table 3
Supplemental Table S3. Nucleotide sequences of primers used for gene cloning and vector construction.
Primer name	Function	Primer sequence(5'-3')
DcCYP97A3-F	Full lengths clone/ProKRD:DcCYP97A3 recombinant vector construction	ATGGCCACCACTCTCAATCTTCATC
DcCYP97A3-R	Full lengths clone	CTAAGTCCGTGCTACAGAAACTTCA
DcCYP97A3-SF	Nucleotide insertion detection	TGGAAAGACATTTCGCCAAAGC
DcCYP97A3-SR	Nucleotide insertion detection	GTCATCAGATCATCACGGAG
DcCYP97A3-YE-F	Subcellular localization	ACGGGGGACTCTAGAGGATCCATGGCCACCACTCTCAATCT
DcCYP97A3-YE-R	Subcellular localization	GCCCTTGCTCACCATGGATCCAGTCCGTGCTACAGAAACTT
DcLCYB2-pET-F	Prokaryotic expression vector construction	TATTTAACGGCCTAGGAAGGAGATATACATATGGAGACTCTTAAATTTACC
DcLCYB2-pET-R	Prokaryotic expression vector construction	GCAAGCTTGTCGACGGAGCTCTCAAATAGTCTCAACAGCT
DcCYP97A3-pGEX-F	Prokaryotic expression vector construction	GGTCGTGGGATCCCCGAATTCATGGCCACCACTCTCAATCTTCATC
DcCYP97A3-pGEX-R	Prokaryotic expression vector construction	GTCACGATGCGGCCGCTCGAGCTAAGTCCGTGCTACAGAAACTTCA
DcCYP97A3-1301-F	Overexpression vector construction/Overexpression plant identification	TTTACAATTACCATGGGATCCATGGCCACCACTCTCAATCTTCATC
DcCYP97A3-1301-R	Overexpression vector construction	ACCGATGATACGAACGAGCTCCTAAGTCCGTGCTACAGAAACTTCA
1301-TPS-R	Overexpression and ProKRD:DcCYP97A3 transgenetic plants identification	AAGCACAACAAATGGTACAAG
PRO-DcCYP97A3-F	promoter clone	GAACCAGAGGTCTACCAT
PRO-DcCYP97A3-R	promoter clone	ATTGTGTTGAATCTTGGATTGGA
ProKRD-1301-F	ProKRD:DcCYP97A3 recombinant vector construction/transgenic plant detection	CGACGGCCAGTGCCAAGCTTGAACCAGAGGTCTACCAT
ProKRD-1301-R	ProKRD:DcCYP97A3 recombinant vector construction	ACCGATGATACGAACGAGCTCATTGAGAGTGGTGGCCAT
DcCYP97A3-1301-R	ProKRD:DcCYP97A3 recombinant vector construction	ACCGATGATACGAACGAGCTCCTAAGTCCGTGCTACAGAAACTTCA
DcCYP97A3-T1-F	Identification of gene-edited plants	TCCTCTGCATCAGATGCAGC
DcCYP97A3-T1-R	Identification of gene-edited plants	TAGCATGAACAACAATATGC
DcCYP97A3-T23-F	Identification of gene-edited plants	CAAAGAATTGTAGCTCCAAG
DcCYP97A3-T23-R	Identification of gene-edited plants	ACTCCACCGTAAGTGAGGTA
DcCYP97A3-T4-F	Identification of gene-edited plants	GGGATAACTCTAAGGCTTAT
DcCYP97A3-T4-R	Identification of gene-edited plants	TCCTCTGCATCAGATGCAGC
Note: The underlines indicated the restriction enzyme cutting site; the bold font indicates RBS sequence.

## Sheet: Supplemental Table 4
Supplemental Table 4. Nucleotide sequences of primers used for qRT-PCR.
Gene name	GenBank ID	Forward primer 5′-3′	Reverse primer 5′-3′
DcCYP97A3	LOC108193554	CATTTCAATCTGGAACTTACATCGC	TAGCTAAAAGCCTGGTTGGTCTCAT
DcPSY1	LOC108227339	GAATGAGGCCTACGATCGGTGT	CTTGGGCGTGATATGGGAGG
DcPSY2	LOC108214656	TGTCAGTTGCTATGTCCTGGATTGT	CTTACCCTTCTCAAGTCTGCCTCC
DcPDS	LOC108222758	AAGTCAAGTTTGCGTTGGGTCTC	CGAAAACCTCAGTTGTAACCCGA
DcZISO	LOC108196139	GTTTGGAATGGTGACAGAAGGCT	CCTCGAGAATAGCTGCAAATGGTA
DcZDS1	LOC108209330	GAGGATGATGATGCTTGTTCGC	CCGCAAGCCCAGCTCCTATAA
DcCRTISO	LOC108219304	GCATCTTTGAAACCCCATTACCA	GCTTCCTCTTTCTCCTACTCACCC
DcLCYB1	LOC108193045	TTGACCTTCCTTTGTATGACCCG	CTGCCTCAGAAACTTGTTGTGCT
DcLCYB2	LOC108227824	GCGAGGCTCAGACATTTAGGAA	TGCCACCATGTACCCTGTTGAA
DcLCYE	LOC108197060	GTGGCAGGGATTTCTTGGTTCT	TTACAAGGGACATTCTCAAGTGGTG
DcCHXB1	LOC108224246	GCGAGGAAGAAGTCGGAGAGGT	AAGAGAATCTGTAATAAACCGCCAA
DcCHXB2	LOC108217689	AGGTTCCTCACTCAGAGATGCTTG	ATCTTGCCCAGTACTCCATGCC
DcCHXE	LOC108220021	AAGCCCAAGCAGAAGTTGATAGAGT	CTCATTTATGCAGCGTGTCAGGTA
DcZEP	LOC108196307	TGGAGCGTGCTACAAAAGGAGA	GGTTTTCCTTCATCCTTGCTGAGA
DcCCD1a	LOC108227427	GAGACGCCTCCTGCTCGTGAT	CACATAGCGGGAGACATAGGTAGC
DcCCD4	LOC108203135	AGACGGGGATTGTTTCTAGGGTT	GTTTTGGCCGACGTAAGATGG

## Sheet: Supplemental Table 5
Supplemental Table 5. Information of genome editing target sites of DcCYP97A3.
Target number	Target sequence	PAM sequence	Direction	GC content%
T1	ATTGGAGGAATTGTTGGGC	TGG	-	47
T2	ACCGTCCAACAACTGTGAC	TGG	-	53
T3	AAATTGGGGGCTCCCAGTG	AGG	+	58
T4	GGACTTATCCCAGCTGATG	GGG	+	53

## Sheet: Supplemental Table 6
Supplemental Table 6. The coding sequence of DcCYP97A3 from ‘YST’.
>DcCYP97A3-CDS-YST (GenBank ID, PQ870845)
ATGGCCACCACTCTCAATCTTCATCGTTTTCCAGCCCAACAATTCCTCCAATCCAAGATTCAACACAATAGAAGAAACCCCACTTCCACTTTCACCAAATTAAATGGGTCTTACAGATTTTCTGGAATCAAATGCTCTGTTTCAAATGGGAAGCTGCCTAATTCAACTGAGGAAGATGAGGAGGAGGAGAAGAAGAAGAGGATCCGGGCTGAATTGTCTGCTCGAATTGCTTCTGGAGAATTTACAGTTGAGAAATCAGGTTTCCAGTCACAGTTGTTGGACGGTTTGGCAAAATTGGGGGCTCCCAGTGAGGTACTCGATGTCTTATCTAAGTGGATTGGTGCCAGTGAAGACTATCCAAAGATTCCAGAGGCAAAAGGAGCTATTAGTGCTATTAGA…

## Sheet: Supplemental Table 7
Supplemental Table 7. The promoter sequences of DcCYP97A3 from ‘KRD’ and ‘YST’.
>ProDcCYP97A3KRD (-2147 to -1) (GenBank ID, PQ870843)
GAACCAGAGGTCTACCATTTCTAACTACAAAACAACTAAGCATTGTACAAAACTATTCAGTCAAAGAAGACAAATGTTCCCTCAAATGTGCAAGCAACAAAGGAGTAGGAACTGCAGCTATTTTCTAGAATAATATCTTTATATTCAATAGAGTAAAAAATAGTTGTAATCTTGGATATATAGCCAACCCCACTACCCAGGGAGGGGTGACAACTCCAGCTATTTTCTAGAATAATATCTTTATATTCAATAGAGTAAAAAATAGTTGTAATCTTGGATATATAGCCAACCCCACTACCCAGGGAGGGGTGACAACTCCCACCCTATATATGACATTTGAGCTTATTTTTCATTTCCAGCAGTTTGAACGATTGTGTTCGAGCAGCCACACCCCTTTTT…
>ProDcCYP97A3YST (-1979 to -1) (GenBank ID, PQ870844)
GAACCAGAGGTCTACCATTTCTAACTACAAAACAACTAAGCATTGTAGAAAACTAATAAGTCAAAGAAGACAAATGTTCCCTAGAATGTGCAAGCAACAAAGGAGTAGGAACTGCGGCTATTTTCTAGAATATTATCTTTATATTCAGTAGAGTAAAAAATAGTTGTAATCTTGGATATATAGCCAACCCCACTGCCTAGGGAGGGGTGACAACTCCCACCATATATATGACATTTGAGTTTATTTTTCATTTCCAGTAGTTTGAACAATTGTTTTCGAGCAGCCACACCCTTTTTTTGAAGTTCAGCTTATCCATTTTCAACGCTTCAATACAAAACTCATTCTCTTTGTTGGCGTTTATTTTGTAAAAAATATCATTCTCTTTCCATCTTTTTAGTT…
